# Supplementary material for: Lysophosphatidylcholines and phosphatidylcholines as biomarkers for stroke recovery
Source: Front Neurol. 2022 Dec 15;13:1047101. doi: 10.3389/fneur.2022.1047101 (PMC9797831; doi:10.3389/fneur.2022.1047101)
Supplement: Supplementary file 2 [file Table_1.xlsx]

## Sheet: power
ID	wilcox_p	ttest_p	Fold change	MS2Metabolite	wilcox_q	ttest_q	Effect size	Sample num(Case)	Sample num(Control)	power
neg-M319T94	5.17e-05	0.00069	2.2982	18-Hydroxyeicosatetraenoic acid	0.00204422	0.00782563	0.940111	40	20	0.921533
neg-M452T150	0.000392	0.000151	1.72293	LPE 16:0	0.00658736	0.00378567	0.979036	40	20	0.940048
neg-M478T145	0.000128	6.82e-05	1.66704	LPE 18:1	0.00356772	0.00253194	1.05276	40	20	0.965604
neg-M480T126	0.000478	0.000349	1.76581	PE O-16:0_2:0	0.00730232	0.00573254	0.895048	40	20	0.895027
neg-M480T205	0.000111	6.21e-05	1.5232	LPE 18:0	0.003244	0.00253194	1.02546	40	20	0.957448
neg-M611T441	0.0058	0.00115	1.77322	Cer 18:1;2O/18:0	0.0379657	0.0103775	0.848287	40	20	0.861231
neg-M711T490	0.00675	0.00146	1.57456	Cer 18:1;2O/24:0;(2OH)	0.0401523	0.0113908	0.83431	40	20	0.849828
neg-M715T403	0.00208	0.00034	1.87417	PE 16:0_18:2	0.0188937	0.00573254	0.899329	40	20	0.897794
neg-M717T422	5.17e-05	2.11e-05	2.25046	PE 16:0_18:1	0.00204422	0.00121732	1.09131	40	20	0.974892
neg-M721T495	0.00362	0.00299	1.55697	Cer 20:1;2O/24:1	0.0270366	0.0150346	0.746272	40	20	0.764137
neg-M739T398	0.00165	0.00024	1.75803	PE 16:0_20:4	0.0165537	0.00519646	0.931743	40	20	0.917039
neg-M745T443	0.0061	0.00055	1.89604	PE 18:0_18:1	0.0379657	0.0074627	0.850281	40	20	0.862809
neg-M782T403	0.00147	0.000666	1.61905	LNAPS 10:0/N-26:4	0.0152016	0.00773766	0.883092	40	20	0.887014
neg-M813T443	0.0061	0.00038	1.91263	ST 24:1;O4;T/22:4	0.0379657	0.00596917	0.881761	40	20	0.886095
neg-M827T478	0.00642	0.0203	1.50766	PE O-21:1_22:1	0.0388774	0.0431685	0.637964	40	20	0.629633
pos-M284T240	8.19e-06	2.46e-06	1.69188	Stearamide	0.000550515	0.000246337	1.28076	40	20	0.99583
pos-M316T52	2.53e-11	0.00593	0.284336	CAR 10:0	8.50308e-09	0.0224183	0.963682	40	20	0.933201
pos-M342T52	4.32e-06	0.0088	0.466659	CAR 12:1	0.000354015	0.0273975	0.886097	40	20	0.889067
pos-M344T64	9.95e-07	0.000275	0.4012	CAR 12:0	0.00011147	0.00545809	1.29784	40	20	0.996526
pos-M369T517	4.76e-07	5.5e-07	1.5725	Cholesterol	6.39915e-05	8.73295e-05	1.51763	40	20	0.999757
pos-M370T70	0.000103	0.00162	0.54426	CAR 14:1	0.00314702	0.0113908	1.06463	40	20	0.968726
pos-M454T151	0.000227	5.25e-05	1.62684	LPE 16:0	0.00476828	0.0025008	1.0491	40	20	0.964592
pos-M480T159	0.00307	0.00104	1.54005	LPC 15:1-SN1	0.0245666	0.0101101	0.835816	40	20	0.851086
pos-M482T99	6.63e-14	7.91e-11	7.61991	LDGCC 16:4	4.45655e-11	3.76787e-08	1.94289	40	20	1
pos-M589T433	0.000159	0.00191	2.13263	TG O-8:0_8:0_16:1	0.00381702	0.0121309	0.800868	40	20	0.820076
pos-M591T453	2.12e-05	6.91e-05	1.62737	TG O-8:0_8:0_16:0	0.00109617	0.00253194	1.11179	40	20	0.978905
pos-M611T436	0.000227	9.13e-05	2.38011	DG 16:0_18:2	0.00476828	0.00289934	0.990693	40	20	0.944868
pos-M613T454	2.95e-05	8.02e-05	2.85425	DG 16:0_18:1	0.00132195	0.00272876	0.993632	40	20	0.946034
pos-M615T435	1.27e-05	3.62e-06	1.91502	TG O-18:2_8:0_8:0	0.000776062	0.000246337	1.25341	40	20	0.994455
pos-M618T453	4.32e-06	3.62e-06	2.34053	TG O-14:1_10:0_10:0	0.000354015	0.000246337	1.22233	40	20	0.992416
pos-M620T437	0.00642	0.00164	1.9321	TG O-8:0_8:0_18:0	0.0388774	0.0113908	0.772543	40	20	0.792171
pos-M639T454	0.000749	0.00153	2.37938	DG 18:1_18:1	0.00968198	0.0113908	0.775971	40	20	0.795678
pos-M641T473	0.000279	0.000791	2.28793	DG 18:0_18:1	0.0050686	0.00837304	0.848964	40	20	0.861768
pos-M642T436	0.00185	0.000743	1.53084	TG O-16:3_10:0_10:0	0.0172713	0.00815195	0.905898	40	20	0.901935
pos-M644T454	0.000392	0.00034	1.83012	TG O-8:0_14:1_14:1	0.00658736	0.00573254	0.918234	40	20	0.909378
pos-M646T473	0.000159	0.000293	2.35122	TG O-16:1_10:0_10:0	0.00381702	0.0055329	0.928094	40	20	0.915019
pos-M655T473	0.000544	0.00103	2.47941	SE 28:2/16:0	0.00794926	0.0101101	0.808697	40	20	0.827353
pos-M657T492	0.00275	0.000214	1.92917	SE 28:1/16:0	0.0225426	0.00485416	0.936515	40	20	0.919625
pos-M665T455	0.0061	0.00241	2.21269	DG 18:1_20:2	0.0379657	0.0133487	0.739497	40	20	0.756583
pos-M670T541	0.00447	0.0134	0.530205	CE 18:3	0.032308	0.0332447	0.817941	40	20	0.835701
pos-M672T472	0.00471	0.00325	1.89773	TG O-10:0_14:1_14:1	0.0329788	0.015271	0.739995	40	20	0.757143
pos-M689T445	0.00246	0.00135	2.52238	DG 18:1_22:4	0.0206695	0.0110873	0.782323	40	20	0.802083
pos-M694T445	0.0026	0.00143	2.13113	TG O-20:5_10:0_10:0	0.0215761	0.0113528	0.783674	40	20	0.803429
pos-M717T403	0.00402	0.000401	1.82177	PE 16:0_18:2	0.0296941	0.00596917	0.885376	40	20	0.888577
pos-M741T387	0.0058	0.025	0.557692	PC O-34:4	0.0379657	0.0480184	0.740107	40	20	0.757268
pos-M741T398	0.000419	0.000263	1.65276	PE 16:0_20:4	0.00670579	0.00544687	0.942554	40	20	0.92281
pos-M745T412	0.00709	0.0148	0.662992	PC O-34:2	0.0414414	0.0345582	0.757851	40	20	0.776742
pos-M755T394	0.000419	0.00248	0.41518	PC O-35:4	0.00670579	0.0135574	1.03897	40	20	0.961659
pos-M757T419	0.00138	0.0244	0.492819	PC O-35:3	0.0147239	0.047247	0.765861	40	20	0.785233
pos-M807T346	5.6e-11	2.76e-10	0.537313	PC 16:0_22:6	1.25474e-08	6.57353e-08	2.30737	40	20	1
pos-M811T551	0.000366	0.00165	2.04607	TG 15:0_16:0_16:0	0.00647415	0.0113908	0.78144	40	20	0.8012
pos-M816T551	0.000478	0.00118	1.7198	TG 15:0_16:0_16:0	0.00730232	0.0103775	0.814406	40	20	0.83254
pos-M825T557	8.85e-05	0.000401	2.31659	TG 16:0_16:0_16:0	0.0029744	0.00596917	0.936745	40	20	0.919748
pos-M830T558	0.000279	0.000429	1.73081	TG 14:0_16:0_18:0	0.0050686	0.00619245	0.962548	40	20	0.932672
pos-M835T539	0.00907	0.00953	1.93805	TG 15:0_16:0_18:2	0.0487734	0.0284317	0.632072	40	20	0.621617
pos-M837T550	0.000849	0.00259	2.49722	TG 15:0_16:0_18:1	0.0105682	0.0135574	0.738081	40	20	0.754988
pos-M839T562	0.000544	0.00139	2.68538	TG 16:0_16:0_17:0	0.00794926	0.0112223	0.790664	40	20	0.810306
pos-M842T550	0.000798	0.00118	1.91417	TG 15:0_17:0_17:1	0.0101207	0.0103775	0.824702	40	20	0.841637
pos-M844T562	0.000581	0.000666	2.21546	TG 15:0_16:0_18:0	0.00830929	0.00773766	0.865578	40	20	0.874502
pos-M849T545	0.000243	0.00059	1.59817	TG 16:0_16:1_18:1	0.00494969	0.0074627	0.938873	40	20	0.92088
pos-M851T556	5.59e-05	0.000145	1.78884	TG 16:0_16:0_18:1	0.00208749	0.00378567	1.0611	40	20	0.967823
pos-M851T570	0.00123	0.000607	2.44892	TG 16:0_16:0_18:1	0.0135538	0.0074627	0.8578	40	20	0.868646
pos-M853T568	0.000212	0.00222	2.63167	TG 16:0_16:0_18:0	0.00476828	0.0127407	0.790053	40	20	0.809711
pos-M858T567	0.000138	0.00155	2.30552	TG 16:0_16:0_18:0	0.00356772	0.0113908	0.850863	40	20	0.863266
pos-M863T550	0.00138	0.00352	2.05181	TG 16:0_17:1_18:1	0.0147239	0.0161224	0.718251	40	20	0.732071
pos-M865T561	0.00123	0.00207	2.49496	TG 16:0_17:0_18:1	0.0135538	0.0124814	0.75896	40	20	0.777929
pos-M867T572	0.00424	0.00315	2.64935	TG 16:0_17:0_18:0	0.0309787	0.0151953	0.726371	40	20	0.741583
pos-M868T550	0.0022	0.00337	1.52041	TG 16:0_17:1_18:1	0.0194578	0.0155852	0.767011	40	20	0.786437
pos-M870T561	0.00175	0.00117	1.95638	TG 16:0_17:0_18:1	0.0168045	0.0103775	0.833071	40	20	0.848788
pos-M877T569	0.000279	0.000585	2.15784	TG 16:0_18:1_18:1	0.0050686	0.0074627	0.873964	40	20	0.880608
pos-M879T567	0.000703	0.00218	2.26403	TG 16:0_18:0_18:1	0.00945085	0.0126637	0.776663	40	20	0.796382
pos-M881T578	0.00196	0.0101	2.78286	TG 16:0_18:0_18:0	0.0180476	0.029094	0.63553	40	20	0.626328
pos-M884T567	0.000703	0.0115	1.74378	TG 16:0_18:0_18:1	0.00945085	0.030603	0.726638	40	20	0.741893
pos-M886T578	0.00343	0.0101	2.40011	TG 16:0_18:0_18:0	0.0259054	0.029094	0.653257	40	20	0.650169
pos-M891T560	0.00291	0.00269	2.13814	TG 17:0_18:1_18:1	0.0235668	0.0139278	0.733599	40	20	0.749901
pos-M893T571	0.00523	0.00302	2.47777	TG 17:0_18:0_18:1	0.0358725	0.0150346	0.730643	40	20	0.746517
pos-M896T561	0.0061	0.00237	1.63052	TG 16:0_18:1_19:1	0.0379657	0.0132815	0.775647	40	20	0.795348
pos-M898T571	0.00642	0.00252	2.33186	TG 16:0_18:1_19:0	0.0388774	0.0135574	0.749446	40	20	0.767631
pos-M899T541	0.00343	0.000753	1.76938	TG 16:0_18:1_20:4	0.0259054	0.00815195	0.851196	40	20	0.863528
pos-M905T565	0.000261	0.000128	1.98994	TG 18:0_18:1_18:1	0.0050686	0.00358658	0.989072	40	20	0.944217
pos-M907T576	0.000961	0.00179	2.64392	TG 18:0_18:0_18:1	0.0117448	0.0118442	0.783967	40	20	0.803721
pos-M910T566	0.000227	0.000106	1.69063	TG 16:0_18:1_20:1	0.00476828	0.00315577	1.05231	40	20	0.965481
pos-M912T576	0.00123	0.00181	2.25978	TG 16:0_18:1_20:0	0.0135538	0.0118442	0.803037	40	20	0.822111
pos-M917T557	0.00343	0.00183	1.94875	TG 18:1_18:1_19:1	0.0259054	0.0118442	0.761491	40	20	0.780625
pos-M919T570	0.00709	0.00183	2.12248	TG 17:0_18:1_20:1	0.0414414	0.0118442	0.762764	40	20	0.781973
pos-M929T554	0.00907	0.00202	1.529	TG 18:0_18:1_20:3	0.0487734	0.012336	0.790205	40	20	0.809859
pos-M949T590	0.00864	0.005	2.07819	TG 16:0_18:1_23:0	0.0487734	0.0207105	0.689567	40	20	0.697114
pos-M953T548	0.0061	0.00127	1.69086	TG 16:0_18:1_24:5	0.0379657	0.0106132	0.808204	40	20	0.8269
pos-M977T597	0.0061	0.00218	2.40843	TG 16:0_18:1_25:0	0.0379657	0.0126637	0.744294	40	20	0.761945
